# Supplementary material for: Reference data on reaction time and aging using the Nintendo Wii Balance Board: A cross-sectional study of 354 subjects from 20 to 99 years of age
Source: PLoS One. 2017 Dec 29;12(12):e0189598. doi: 10.1371/journal.pone.0189598 (PMC5747451; doi:10.1371/journal.pone.0189598)
Supplement: S1 File — (XLSX) [file pone.0189598.s001.xlsx]

## Sheet: Samlet
ID	Sex (M=1)	Age	Medicin (n)	Smoking (Y=1, N=2, Former Smoker=3)	PAL work (1-4)	PAL leisure (1-4)	RTH-D	RTH-ND	RTF-D	RTF-ND
1	1	84	8	3		1	701.667	780.333	1009	962.667
2	2	37	1	2	2	2	470.667	497	737.667	692.333
3	2	62	0	1		2	638.667	638	878	786
4	2	85	4	3		2	708	638.667	902.333	1373.67
5	1	73	5	3		3	607.333	652	923	805
6	1	65	0	2	1	3	541.667	498.667	686.667	599.667
7	2	30	0	2	3	2	570.667	527.333	778.333	749.667
8	2	49	0	3	1	2	509.333	547.333	743	796.667
9	1	83	11	3		1	736.667	865.333	750	796.667
10	1	58	0	1	4	3	549.667	569.333	628.667	800
11	2	25	0	2	2	3	548	507.333	652.667	717.667
12	2	88	4	2		2	889	765.667	797.333	861.333
13	2	62	3	1	3	1	883.667	876.667	890.333	1188.67
14	1	88	8	3		1	831.667	719.667
15	1	27	1	2	2	3	536.333	483.333	531.333	631.667
16	2	60	3	3	3	3	671.667	670.333	842.667	830.667
17	2	80	4	3		1	930	965.333	960.667	847
18	2	24	1	2	2	3	454.667	498.333	621	646.333
19	2	27	1	2	2	1	531.333	514	771	678.667
20	2	52	0	2	1	2	539.333	621.667	728.333	794.667
21	1	27	2	2	2	4	436.667	421	661	697.667
22	1	77	3	3		3			966	1031.33
23	1	74	5	3		3	696.333	728	856	716.667
24	2	57	2	1	3	2	611.667	613.333	960.333	968.333
25	2	23	1	2	2	3	523.667	534	693.667	701.667
26	2	39	0	2	1	2	443.333	552.667	795.333	842.667
27	2	51	0	2	1	3	628.667	599.333	855.667	901.333
28	2	59	3	1		1	586.333	593	793	850.667
29	1	24	0	2	2	3	450.333	476	686.667	632.333
30	2	27	0	2	3	3	532.667	527.667	716.333	693
31	2	26	1	2	2	2	494	455.333	696.667	777
32	2	76	2	3		2	566.333	597.333	829.333	949.667
33	2	62	2	3	3	3	485	516.333	760.333	813.667
34	2	39	0	2	2	3	518	507	742.333	656.333
35	2	24	1	2	2	3	547.667	524.333	628	657.667
36	1	57	0	3	1	3	517.667	555	760	909.333
37	2	64	1	1	3	1	582	578	865.667	811.667
38	1	64	0	2	1	4	552.667	550	757.333	699.333
39	1	88	4	2		1	727	843.667	1005.67	1221
40	2	37	0	2	2	3	425.333	510.667	718	622.667
41	2	52					592	684	750.667	785.667
42	2	58	2	1	3	1	557.667	521	799.667	891
43	1	57	1	3	2	2	548	571	878.667	748
44	1	89	7	3		3	739	761	898	1226
45	2	21		2	2	3	616.667	555.667	784.667	881
46	1	27	2	2	3	4	435	505	579.333	623
47	2	62	1	2	3	2	537	605.667	747	621.333
48	1	70	1	2		4	650.333	600.667	931.333	892.333
49	1	39		2	1	2	556.667	545	705.667	693.333
50	1	85	3	2		2	918.667	875.667	973.333	1206.67
51	1	44		3	3	2	449.667	483.667	536	597
52	2	73	2	2		2	519.333	587.333	689	799.667
53	2	44		1	2	4	630.333	622	831	847.333
54	2	31	1	2	2	4	541	474	595.333	727.333
55	2	71	4	2		3	670.667	854	1014.33	874
56	1	27		2	2	3	518.333	518.333	665.667	594.333
57	1	23	3	2	1	2	430	422.667	632	595
58	1	54	5	3	3	3	502.333	441.667	859	848.667
59	1	83	3	2		4	522.333	574.333	1040.67	798
60	2	46	1	2	2	2	661	672.667	801.667	900
61	1	30		3	2	3	516.333	533.667	674.333	654.333
62	1	42		2	2	2	475.667	472.667	614	554.333
63	2	55	1	1	3	2	701	672.333	798	706.333
64	2	33	1	2	3	2	583.667	568.667	807.333	861
65	1	71	4	2		2	526	892.333	849	861.333
66	2	81	2	2		3	656.667	598.333	865.333	897.667
67	2	63	5	2		2	617.333	746	902.333	865.667
68	2	33		2	2	3	480.333	619	630	634.667
69	2	53	11	2	2	2	680.333	662.333	836.667	920.333
70	2	85	6	2		1	1101.67	1351.67	1458	1334.67
71	1	31		3	3	2	534	581.667	725	844.333
72	2	30		2	3	1	623.667	675.667	745.333	795
73	1	65	5	2		1	639.333	596.667	1004.67	1161
74	1	73	3	3		2	767.333	752	1058.33	1163
75	2	21		2	2	3	614.333	621	748	738
76	2	70	1	2		1	662	899.667	1436.67	973.333
77	2	90	1	3		2	858	927.667	1254.33	1218
78	1	43	2	3	1	1	579.667	550.667	734	664.333
79	1	71	3	2		2	492.667	496.333	942	641
80	2	38		2	2	2	633	597.333	688.333	678.667
81	2	22		2	2	3	557.333	528.333	761.667	765
82	2	21	2	2	3	3	559.667	484	623	684.667
83	2	47		3		3	595.667	596.667	698.667	754.667
84	2	69	5	3		3	618.333	666.333	747.667	770.667
85	2	22		2	2	2	721.667	485.333	707.333	726.333
86	2	56	1	2	2	2	731.333	646	923.667	836.333
87	2	68	2	2		4	670.667	634	1079.33	831.333
88	2	53		2	3	3	557.667	487.667	786.667	717
89	2	73	1	3		3	630.333	568.333	1047	768
90	2	33	3	2	3	2	481.667	501.667	615.667	671.667
91	2	49		2	3	2	537.667	515	574.333	665.667
92	2	50		3	2	2	574.333	649.333	778	887
93	2	74	5	2	2	3	656.667	910.667	1151	1174.67
94	1	88	6	2		1	668.667	755.667	1211.67	1262
95	2	81		2		3	497.667	662	820.667	815.667
96	1	77	5	2		2	1241.33	1650.67	1217.33	1265.67
97	1	76	2	3		3	571.333	530.667	768.333	955
98	1	49		3	3	3	537	961.667	812	928
99	2	72	2	2		2	597.667	673.667	1173.33	1765.67
100	2	51	1	2	2	2	784	511.333	707	680
101	1	52	1	2	2	2	441	541	787.333	639.667
102	2	38	1	2	3	1	663	597.667	862.333	786.667
103	1	69	1	3		4	725.333	721.333	865	945.333
104	1	50	3	2	2	2	534	539.333	716	748.667
105	1	21		2	3	2	409.667	632.667	519	629.333
106	1	22		2	1	2	441.667	455.667	640	620.333
107	1	74		1		2	550	674.333	808.667	889.667
108	2	56		1	1	1	614.667	613.333	792	728
109	2	70		3		2	835	732	925.333	1045.67
110	2	74	17	2		2	1292.67	986.333	1175.33	1577.67
111	2	32		2	3	2	984	773	1132.33	1090.67
112	2	24		2	3	2	511.333	564	638	696.333
113	2	66	1	2	1	2	623.667	669.333	950.667	844.333
114	2	88	7	2		2	922.333	1071	2026.67	1788.33
115	2	47	0	2	1	3	710	696.333	829.667	868
116	2	45	0	3	3	3	659	651	819	876.667
117	2	58	0	2	2	3	627	702.667	738.333	840
118	2	31	1	1	3	4	478	491.333	555.667	608.333
119	2	69	0	2	0	3	1148.33	818.333	861	882.333
120	2	86	5	3	0	3	994.333	1135	1122.67	1184.67
121	1	21	0	2	3	4	561.333	585.333	784	687
122	2	23	2	1	1	4	669.667	618	787.667	763.333
123	1	48	0	3	3	2	619.667	676	735.333	950
124	2	20	1	2	3	2	520.333	522.667	676.667	674
125	1	59	0	1	2	2	619.333	916.333	793	779.333
126	1	79	0	2	0	3	894	994.333	1183.33	972.333
127	2	96	5	2	0	1	1178.67	1090	1546	4820
128	1	66	0	3	0	3	644.333	587	724.667	745.667
129	2	38	1	3	3	3	494.667	536.667	679	665
130	1	43	0	2	3	4	632.667	436.333	626.333	763.667
131	2	50	1	2	2	4	584	633	744.333	702.667
132	2	52	0	3	1	3	520.667	477.667	693.667	626.667
133	1	41	0	3	2	3	525.333	581.333	643.333	574
134	2	66	1	3	4	4	694	736	1232	1159.33
135	1	71	1	3	0	3	643	678.333	766.333	1029
136	1	77	6	2	0	3	675.333	665.667	714.333	1621
137	1	51	0	2	4	4	667.667	705.333	775.667	741
138	2	60	1	2	2	3	640.667	655	775.667	814.333
139	2	54	0	1	1	2	731.333	737.667	907	840
140	2	74	3	2	0	3	844	860.667	984.667	848.333
141	1	26	0	2	2	3	441	473	581.667	636
142	2	21	1	1	3	1	554.667	881.667	614	681.667
143	1	75	0	3	0	4	679.667	660.333	797	829.667
144	2	36					501.333	439.667	634.333	648.667
145	1	43	1	3	1	4	495.333	477.667	591.667	772.667
146	1	21	0	2	2	4	496.667	483	653.333	645.667
147	1	74	4	3	0	3	600.333	609	863	822
148	2	37	1	3	3	4	592.333	605	738.333	660.667
149	2	34	0	0	2	2	478.667	541.333	646.667	625.667
150	2	30	1	3	2	2	510	546.667	665.333	600.667
151	2	27	0	2	3	3	502.667	494.333	581.667	621.333
152	2	68	0	2	0	3	1030.33	1095	1137	1075.33
153	2	27	1	2	2	3	471.667	757.333	601	595.667
154	1	21	0	2	2	4	544.667	582	632	579.333
155	2	34	1	2	2	2	536.333	537.667	648.333	636
156	2	67	2	3	0	2	859	721	1010	812
157	1	64	5	3	2	3	666	681	694.667	740.333
158	1	34	0	3	2	2	431.667	441.333	525.333	495
159	2	75	2	3	0	4	1111.33	638	804	820.667
160	1	28	0	2	3	3	379.333	588.333	536.333	543
161	2	42	0	2	3	3	604	640.333	841	748.333
162	2	49	4	3	1	2	642.667	514.667	726.667	735
163	1	87	5	3	0	3	844.667	756.333	1004.67	971.333
164	1	73	6	3	0	2	796.667	824.333	1473.67	912.333
165	1	34	0	2	2	4	490.667	527	664.333	773.333
166	2	66	1	2	2	2	703.667	784	884.667	872.333
167	1	79	1	2	0	2	993	604.667	738	774.333
168	2	33	2	1	1	3	789	571.333	694.667	722
169	1	47	0	3	2	2	785	685.333	838.333	876.333
170	2	69	0	2	0	3	794	858.333	917.667	951.333
171	2	92	5	2	0	1	1024.67	1026.33	1378.67	1310.33
172	2	74	9	3	0	4	554.667	586.667	993	767.333
173	2	84	7	3	0	3	630.333	687.333	958	948
174	2	71	0	2	0	2	711	683	810.333	825
175	2	54	0	2	3	4	627	641.667	637	695.667
176	2	82	7	3	0	3	657.667	736	810	837.333
177	2	89	5	2		1	897.667	883	2758.67	1255
178	2	26					466	504.667	659	672.333
179	2	64	1	2	3	3	560.667	581	673.667	842.333
180	1	59	3	2	3	3	521.333	551.667	836.667	800.667
181	2	69	2	2		2	1551.67	1071.67	1068	1195.67
182	2	70	0	2		2	612.333	627.333	781.333	873.667
183	2	25					888.333	1105.33	883	6161
184	2	26	0	2	3	3	541.667	518.667	637	644.333
185	2	26	1	2	3	3	491.667	461	627.667	711.667
186	1	23	0	2	1	4	463.333	467.667	644.333	650.333
187	2	71	1	2		2	1000.33	992	1171	1090
188	2	71	1	2		2	587.667	635.667	785.333	897.667
189	2	28	1	2	2	3	386.333	400.667	522.333	527.667
190	1	33	0	2	1	2	510.333	524.333	665.333	635.333
191	1	23	0	2	2	4	468.667	497	589	607
192	2	70	0	2		3	744.667	660.333	926	855.667
193	2	30	1	2	1	2	594	582.333	850.333	859.333
194	2	73	9	2		2	667.667	654	1027.67	1058.67
195	2	58	0	2	2	2	616	595.333	836	793.667
196	2	44	1	2	3	2	460.333	518	624.333	684.667
197	2	45					479.333	492.333	685.667	648.667
198	1	66	4	3		3	431.333	438.667	753.667	848.333
199	2	48	0	1	3	3	558	463	711	796.333
200	1	28	0	2	2	3	469.333	448.333	589.667	599
201	1	34	0	2	3	3	544.333	549.333	605.667	627
202	1	48	0	2	2	2	508.667	497	712.667	570
203	2	71	5	2		2	519.333	505.667	925.333	811.333
204	2	77	6	2		2	928.333	890	1065.33	1334
205	1	49	0	2	2	3	530	670.667	715	757.333
206	1	28					520.667	483.333
207	1	24	0	2	2	4	430.333	442.667	703.667	651.333
208	2	58	2	2	1	2	477	471.333	522	834.667
209	2	69	6	2		3	684	685.667	748.667	778.667
210	2	69	4	3		3	545	545.333	881.333	751.667
211	1	58	0	2	3	2	563.333	515.667	609.333	620.333
212	1	31	0	3	3	3	451.333	468.667	639.333	648.667
213	2	74	2	2		2	832	735.667	932	1038
214	1	88	0	2		2	711.333	622.333	861	1096
215	1	72	1	3		3	952.667	731.333	943	985.333
216	1	69	3	2		3	617.333	666.333	1094	705.667
217	2	48	0	2	1	3	591	460.667	826.333	833.667
218	2	64	0	2		3	574	575	736.667	798
219	2	57	1	3	1	2	511	525.333	775.667	759
220	2	49	0	2	3	2	471	530.667	649	646.667
221	2	30	0	2	3	3	459.333	466.333	550	580.667
222	2	75	1	1		2	538.667	668.333	850	679
223	2	31	0	2	2	3	542.667	542.667	630.333	604
224	2	59	3	2	2	2	614	572.333	830.333	818
226	2	57	2	3	3	3	593.333	610.333	779	858
227	1	45	0	2	4	4	536.667	554	752.667	635
228	2	25	0	1	3	2	436	477.667	591.667	645.667
229	2	63	0	2	3	2	607.667	610.667	798.667	769.333
230	1	59	0	2	3	3	628	595.333	695.667	745.667
231	1	53	1	1	3	2	427.333	389	585	626.667
232	2	25					477.333	522	699.333	690.333
233	2	25	0	2	3	3	482.667	511	777	725
234	2	74	1	2		2	547.333	670	868.333	881.667
235	2	38	0	1	3	3	452	638	626	614.667
236	2	27					537.667	493
237	1	45	0	2	3	2	548.333	513.667	651	603.667
238	2	53	1	1	2	2	474.667	499.333	760	753
239	2	24		2	1	2	583.667	520	736	731.333
240	1	36		2	2	3	461.667	418.667	503	649
241	2	39		2	2	3	532.333	537	847.333	882.333
242	1	32	0	2	2	3	397.667	433	522	535
243	2	64		3		1	991.333	853.667	756.333	778.333
244	2	75		3		3	755.667	867.667	641.667	858.333
245	2	61		2	1	2	877.333	648	941	909
246	1	77		3		3	841.667	768.667	1198	1158.33
247	2	40	0	2	3	4	538.333	550	722	732.667
248	2	65		3		3	566.667	570	964	854.333
249	2	69		2		2	629	834	1179.67	1203.33
250	1	73		2		3	605.667	845.667	956	872.667
251	2	30	0	2	2	2	524	518	812.667	791
252	2	83		2		2	475.667	539.667	735.333	769.333
253	1	31		2	2	3	407.333	447.667	622	538.667
254	2	78		3		2	645.333	733.667	1576	875.333
255	1	67		3		2	646.333	610.333	835	1004.67
256	1	79		3		3	389.667	548	643.667	887.667
257	2	53		2	2	2	505.333	682.333	695.667	712.333
258	1	53		2	2	2	589.333	562.667	655.333	691
259	1	67		3		3	466	547.667	788	748.333
260	1	86		3		2	1155	1128.67	2011.67	3266.33
261	2	75		3		2	615.333	649.667
262	2	84		3		2	1595.33	1161.67	1508	1496.33
263	1	67		3		2	549.667	627	751.333	743.667
264	1	64		2	2	3	1118.33	602	867.333	868
265	1	32	0	2	2	2	563.333	414.667	657	640
266	1	72		2		2	471.667	721.333	1491	981.333
267	1	82		3		2	552.667	760.667	631.333	741.333
268	1	43		2	2	4	724.667	411	661.333	610.667
269	1	73		2		2	781	860.333	1176.67	1134
270	1	72		2		2	587.333	664.333	1025.33	789
271	1	99		3		1	841.333	960.333	1116.67	1259.67
272	1	73		1		2	584.667	946	738.667	873.667
273	1	47		2	2	4	445.667	438	681.333	592
274	1	40		2	2	3	442.333	443.667	726.333	606.333
275	2	57		3	2	2	537	565.333	851.333	715.333
276	2	40		2	2	4	641.333	511.667	695	691
277	2	48		2	3	4	811	705.667	983.667	1081
278	1	34	0	2	2	2	443	462.333	494.667	572.333
279	2	25		2	2	4	598.333	608.333	776.667	694
280	2	31	0	2		4	632.667	597	721.667	716.333
281	2	25		2	2	4	521	703.667	790.667	698
282	1	36		2	2	3	558	470	723.333	701.667
283	1	83		2		2	697.667	731.667	1127.67	1088.67
284	1	82		2		1	621.333	577	1112.33	833
285	1	33		2	2	4	379.667	386.333	568	490.333
286	1	85		3		1	655.667	1086.67	1443.33	1248.33
287	1	63		2	1	2	609.667	607.667	785	829.667
288	1	70		2		2	693	728	946.667	902.333
289	2	34	0	2	2	2	417.667	440.667	688.333	578.667
290	2	83		3		1	2076	1845	17094.3	3873.67
291	2	27		2	2	3	521.667	493.333	732.333	755
292	2	67		2		2	457.667	475.667	714	712.667
293	2	26		2	2	4	485	452.333	639.333	689
294	2	43		2	2	4	483.333	422.667	647.667	733
295	2	36		2	2	3	475.667	461.333	702.333	746
296	1	70		3		2	768.667	712.667	1018.67	980
297	1	72		2		3	696.333	715	929.333	904.667
298	2	85	1	2		3	916.333	633.333	1199.67	1091.67
299	2	27	0	2	1	4	493.333	544	717.667	655.333
300	2	67	1	3		2	724.333	651	770.333	834.667
301	2	79	5	3		3	649	725.333	1025.67	1026
302	2	66	1	2		3	623	581	820.667	977
303	2	68	0	3		3	718.667	597	834	844.667
304	2	69	3	1		2	767.667	502	876.667	720.333
305	1	86	3	1		3	1527	1416.33	1713.33	2470.67
306	1	23	1	1	2	2	555	549	820.333	743.667
307	1	24	4	3	3	4	448.333	512.333	670	626
308	1	26	0	2	2	3	514.333	592.333	622	698.667
309	2	69	1	2		3	652.333	609.667	786	812.667
310	1	63	4	3		2	579	607.667	767.333	1009.33
311	2	75	1	2		2	899	846.667	1018.33	1071.33
312	2	51	0	2	1	3	542	564.667	830.333	865.333
313	2	78	5	2		3	1270.67	776	1465	1342.67
314	1	54	1	2	1	3	602.333	591	948	1010
315	2	83	0	3		3	1079.33	1196	1533.33	1506
316	1	41	0	2	2	4	565	547.667	691.333	787.667
317	1	73	3	3		4	769	706.667	1018	957
318	2	95	0	2		3	1341.33	1143.67	1371	1338
319	2	66	2	2		2	746	828.667	1208	967
320	1	71	1	3		3	550.333	547.333	905	891.333
321	2	70	1	3		2	797.333	828.667	1020	1049
322	2	88	3	2		3	814.667	733.333	1641.33	2378.33
323	2	55	2	3	2	2	597.333	742.667	815.333	878.333
324	1	67	4	2		3	605	620.333	800.667	805.667
325	1	41	0	2	3	3	578.667	535	1058.33	752
326	1	50	0	2	3	4	545	552.667	747.667	788
327	1	83	3	3	3	3	660.667	545	864	981.333
328	1	81	2	3		2	604.667	571	956.667	831
329	1	68	5	3		3	601.667	578.667	1030.67	879
330	2	79	6	2		3	1037.67	971	1383.67	1408.67
331	2	26	0	2	3	1	410.333	395.667	588.333	763.667
332	2	45	0	2	3	1	556.333	512.333	735.667	699.667
333	2	84	2	3		3	846.333	789.667	1172.33	1180.67
334	2	49	0	3	3	2	529.667	476.667	795	787.667
335	1	25	0	3	3	2	455.667	425.667	579.333	626.667
336	2	65	0	2		3	855.333	751.333	1001.33	949.333
337	2	50	1	2	3	2	469.667	461	764.333	798.333
338	1	63	0	1	3	2	637	584.333	969	859.333
339	2	71	0	3		3	779	789.667	1145.33	948
340	2	27	1	1	2	3	435.667	475	790	736.667
341	1	81	2	3		3	411	485	704	839.667
342	1	60	3	1		1	708	686	909	854
343	1	71	0	2		4	565	601.667	1000.67	917
344	1	48	0	3	2	2	445.333	425	574.333	700.333
345	2	95	6	2		3	750	733.333	1431	1295.33
346	2	41	0	2	2	3	552.667	550.333	734.333	752
347	2	77	1	2		3	694.333	713.667	808.667	998.333
348	2	54	1	2	2	3	599	547	843	885.333
349	1	64	0	2	3	2	651.333	451.667	668.333	755.333
350	1	46	0	3	3	3	525	556	734.667	744.333
351	1	70	2	3		3	615.333	611	696.333	758.333
352	2	23	0	2	2	2	450.333	488	536.333	564.667
353	1	55	0	2	1	3	412	467.667	563	629
354	2	93	1	3		3	649.333	631.333	876.333	1150.67
355	2	81	2	3		3	916.333	941.333	1229.33	1217
